# Supplementary material for: Correlations between local peripapillary choroidal thickness and axial length, optic disc tilt, and papillo-macular position in young healthy eyes
Source: PLoS One. 2017 Oct 12;12(10):e0186453. doi: 10.1371/journal.pone.0186453 (PMC5638527; doi:10.1371/journal.pone.0186453)
Supplement: S1 Table — (XLSX) [file pone.0186453.s001.xlsx]

## Sheet: 解析用
ID	PPA	optic disc tilt	PMP	Tratio	N	NS	S	ST	T	TI	I	IN	SE	IOP	Axial length	Age	Sex	ncVA	BCVA
1	1	56.7356	5.332	0.851711	137.582	141.109	134.054	141.109	112.887	119.943	119.943	134.054	-4	14	25.82	29	M	0.1	1.5
2	0	21.4996	5.553	1.25673	299.857	229.303	211.664	359.829	352.773	317.496	282.219	264.58	-0.5	15	24.12	23	M	1.5	1.5
3	0	24.4648	1.989	1.10526	201.081	208.136	208.136	201.081	211.664	169.331	158.748	194.025	-0.75	10	24.1	25	M	1	1.5
4	1	30.292	6.34	0.820513	123.471	141.109	126.998	162.276	112.887	116.415	158.748	134.054	-7.75	15	27.76	30	M	0.03	1.5
5	1	19.9684	11.717	0.99569	225.775	232.83	261.052	232.83	232.83	236.358	229.303	218.719	-10.25	19	28.04	24	F	0.03	1.5
6	1	53.6487	0.716	1.00299	172.859	179.914	158.748	169.331	169.331	176.387	148.165	176.387	-9	11	26.93	23	F	0.04	1.5
7	1	64.3448	3.141	0.785366	141.109	102.304	123.471	84.6656	81.1379	77.6101	84.6656	109.36	-9.25	11	26.91	30	M	0.07	1.5
8	0	40.6614	5.856	1.05105	194.025	179.914	190.498	186.97	176.387	134.054	137.582	151.693	-1.75	16	24.54	29	M	0.2	1.5
9	0	24.4654	1.948	0.913043	169.331	165.803	176.387	155.22	148.165	158.748	148.165	162.276	-3.25	14	25.6	30	M	0.3	1.5
10	1	55.6021	10.802	0.698376	232.83	204.609	201.081	232.83	151.693	137.582	232.83	278.691	-2.75	12	24.32	23	M	0.1	1.5
11	0	41.236	6.219	0.875	172.859	194.025	158.748	158.748	137.582	126.998	126.998	162.276	-10	17	27.12	25	M	0.15	1.2
12	1	46.9866	8.973	0.701711	243.414	236.358	218.719	186.97	144.637	148.165	183.442	225.775	-7.5	17	26.23	27	M	0.05	2
13	1	60.8365	8.569	0.887805	275.163	201.081	229.303	190.498	183.442	158.748	165.803	225.775	-5.75	12	25.24	23	F	0.06	2
14	1	43.7656	-0.409	0.686709	239.886	144.637	144.637	176.387	109.36	109.36	123.471	176.387	-5.75	15	26.9	22	M	0.15	2
15	1	53.3313	8.354	1.13718	98.7765	134.054	162.276	158.748	158.748	165.803	141.109	116.415	-3.25	13	24.96	22	F	0.1	1.5
17	0	44.4356	-2.708	0.726415	211.664	218.719	236.358	208.136	155.22	190.498	232.83	197.553	-6.75	19	26.42	23	F	0.05	1.5
19	1	39.3855	3.442	0.910314	130.526	123.471	119.943	126.998	102.304	95.2488	88.1933	102.304	-5.5	12	26.13	28	M	0.1	1.5
20	0	18.7589	8.653	1.17745	218.719	278.691	268.108	299.857	321.024	317.496	253.997	271.635	-0.5	12	24.96	23	M	1.2	1.5
21	1	25.0083	-1.528	0.725753	165.803	169.331	183.442	126.998	109.36	112.887	134.054	162.276	-7	15	26.13	23	M	0.1	2
22	1	31.1831	6.34	1.08168	257.525	229.303	215.192	243.414	246.941	225.775	211.664	215.192	-3	14	23.99	25	F	0.1	1.5
23	1	51.28	7.595	0.837905	204.609	222.247	246.941	218.719	169.331	172.859	162.276	186.97	-7.5	12	27.06	24	F	0.05	1.5
26	1	34.9792	3.576	0.847656	144.637	148.165	123.471	109.36	109.36	116.415	126.998	134.054	-4	16	24.3	24	F	0.08	1.5
28	0	14.8355	7.076	0.980892	172.859	165.803	148.165	162.276	155.22	165.803	144.637	148.165	0.5	9	22.89	32	F	1.5	1.5
29	1	29.6404	4.874	0.990566	179.914	144.637	197.553	162.276	158.748	126.998	169.331	141.109	-1.25	15	25.01	24	M	0.4	1.5
31	0	12.348	12.095	1.17805	229.303	229.303	215.192	253.997	243.414	179.914	155.22	183.442	-6.25	12	26.8	28	M	0.06	1.5
32	0	16.2366	3.468	1.14184	275.163	268.108	292.802	317.496	324.552	285.746	271.635	278.691	0.5	11	22.38	23	F	1.5	1.5
33	1	80.7655	6.226	0.850282	208.136	236.358	243.414	197.553	151.693	95.2488	123.471	144.637	-6.25	14	26.5	24	F	0.07	1.5
34	0	21.175	5.343	0.921053	172.859	183.442	179.914	144.637	141.109	123.471	116.415	151.693	-2.5	12	25.58	24	M	0.15	1.5
35	0	41.8998	1.637	0.879487	243.414	253.997	236.358	165.803	172.859	141.109	119.943	215.192	-5	17	24.91	33	M	0.1	1.5
37	1	47.908	3.585	0.934389	232.83	264.58	243.414	236.358	208.136	190.498	190.498	201.081	-6	17	25.97	25	M	0.08	1.5
38	1	34.329	2.936	0.961832	155.22	141.109	130.526	105.832	126.998	123.471	126.998	141.109	-6.5	16	25.34	38	M	0.06	1.5
39	1	51.8746	5.636	0.825472	194.025	243.414	299.857	215.192	176.387	186.97	151.693	204.609	-4.75	13	24.17	25	F	0.1	1.5
40	1	62.3397	2.116	0.747036	137.582	130.526	141.109	123.471	95.2488	95.2488	123.471	141.109	-8.5	14	26.31	25	F	0.03	1.5
41	1	56.4322	13.273	0.754491	264.58	289.274	232.83	236.358	190.498	208.136	246.941	289.274	-2.75	14	25.55	26	M	0.15	1.5
42	1	42.5058	6.392	0.984925	179.914	229.303	197.553	186.97	197.553	208.136	197.553	204.609	-1.25	18	25.43	24	M	1	1.5
43	0	30.8402	6.843	1.008	271.635	275.163	246.941	285.746	253.997	211.664	215.192	257.525	-1.5	12	24.97	24	M	0.7	1.5
44	1	69.241	8.858	0.72973	172.859	172.859	148.165	119.943	95.2488	88.1933	91.7211	119.943	-6.25	14	26.41	29	M	0.05	1.5
45	0	13.0654	6.759	1.3125	268.108	257.525	229.303	261.052	306.913	222.247	158.748	239.886	-1	13	24.62	33	M	0.3	1.5
46	1	74.7518	5.258	0.736842	148.165	158.748	137.582	116.415	91.7211	88.1933	98.7765	123.471	-1.25	11	25.76	22	M	0.2	1.5
48	0	15.1461	11.753	1.2408	144.637	158.748	151.693	186.97	186.97	155.22	130.526	126.998	0.25	14	24.45	26	M	1.5	1.5
49	1	75.0379	5.08	0.681648	148.165	126.998	151.693	155.22	91.7211	105.832	141.109	112.887	-7.25	14	26.16	25	M	0.04	1.5
50	1	73.3519	8.246	0.772182	257.525	208.136	176.387	201.081	162.276	169.331	190.498	268.108	-5.75	15	24.92	22	F	0.04	1.5
51	1	27.6584	9.462	1.00575	204.609	239.886	194.025	176.387	176.387	137.582	126.998	148.165	-8	14	27.08	22	M	0.04	1.5
52	1	8.79578	3.059	0.882609	105.832	126.998	134.054	134.054	102.304	105.832	102.304	102.304	-6.25	12	27.24	24	M	0.06	1.5
54	1	15.503	-1.219	0.683721	144.637	112.887	126.998	109.36	74.0824	74.0824	84.6656	105.832	-13	16	30.42	29	M	0.03	1.2
55	1	38.0868	8.13	1.12778	95.2488	88.1933	81.1379	102.304	102.304	77.6101	95.2488	95.2488	-3.5	12	27.27	23	M	0.1	1.5
56	0	16.3646	-2.09	1.11673	151.693	112.887	84.6656	119.943	144.637	169.331	123.471	144.637	-1.25	12	24.17	23	M	1.2	1.5
57	1	41.193	10.823	0.99115	169.331	201.081	172.859	176.387	169.331	162.276	144.637	169.331	-3.75	15	24.33	25	M	0.2	1.5
58	0	6.69853	5.937	1.25781	179.914	190.498	194.025	222.247	243.414	201.081	176.387	190.498	-5	14	26.19	22	M	0.15	1.2
59	1	65.0415	1.21	0.74	141.109	186.97	229.303	179.914	130.526	165.803	179.914	151.693	-8.5	16	26.25	27	M	0.07	1.5
60	1	38.5861	3.604	0.916667	134.054	141.109	134.054	123.471	116.415	105.832	105.832	144.637	-6.5	13	27.39	33	M	0.05	1.5
61	1	30.0751	10.62	0.97281	165.803	158.748	186.97	186.97	162.276	155.22	155.22	158.748	-7.75	16	25.91	35	F	0.04	1.5
63	1	60.2776	7.595	0.478947	158.748	112.887	81.1379	52.916	45.8605	56.4437	81.1379	126.998	-8.5	12	27.31	23	M	0.04	1.5
64	0	10.5003	10.448	1.31937	179.914	176.387	222.247	246.941	253.997	201.081	148.165	172.859	-0.75	16	24.61	25	M	0.7	1.5
66	1	45.5437	4.338	0.827004	144.637	119.943	144.637	130.526	98.7765	95.2488	95.2488	105.832	-10	13	27.78	24	M	0.03	1.5
68	1	47.7126	3.48	0.914089	176.387	162.276	165.803	130.526	134.054	130.526	112.887	148.165	-2.75	17	23.2	22	F	0.4	1.5
69	1	58.1738	5.625	0.974855	296.33	257.525	303.385	321.024	253.997	246.941	190.498	208.136	-8.5	15	27.33	23	M	0.06	1.5
70	1	65.7819	10.84	1.02683	296.33	328.079	352.773	342.19	289.274	201.081	208.136	243.414	-4	12	25.36	22	M	0.07	1.5
71	1	37.9552	8.011	1.14318	204.609	232.83	229.303	218.719	257.525	215.192	246.941	229.303	-4.75	16	24.2	24	M	0.08	1.5
72	0	32.1121	3.527	1.00962	183.442	151.693	151.693	169.331	158.748	151.693	134.054	158.748	-0.25	17	23.81	24	F	1.2	1.5
73	1	62.6962	7.125	0.649275	197.553	222.247	201.081	162.276	112.887	126.998	130.526	176.387	-1.75	16	24.82	24	M	0.15	1.5
74	0	23.3143	8.509	0.844828	151.693	148.165	155.22	137.582	123.471	141.109	148.165	141.109	-0.5	12	23.22	24	M	1.2	1.5
75	1	36.0281	8.489	1.11443	201.081	201.081	232.83	218.719	225.775	172.859	176.387	215.192	-6.25	13	24.69	22	M	0.04	1.5
76	0	13.0777	5.755	1.05191	204.609	183.442	183.442	194.025	194.025	148.165	179.914	197.553	-0.75	8	24.47	23	M	1.5	1.5
77	1	50.7473	4	0.844828	165.803	179.914	194.025	194.025	148.165	176.387	155.22	162.276	-6.25	16	24.62	22	F	0.07	1.5
78	1	46.4601	7.696	1.13675	183.442	162.276	183.442	194.025	201.081	179.914	151.693	183.442	-5	17	24.23	25	F	0.2	1.2
79	1	33.8894	1.432	0.784753	102.304	141.109	144.637	102.304	88.1933	88.1933	109.36	98.7765	-7.25	13	26.91	26	F	0.05	1.5
80	0	33.3467	1.591	1.07386	186.97	155.22	218.719	232.83	190.498	148.165	109.36	190.498	-0.75	13	23.99	23	M	1.5	2
81	1	22.751	4.086	0.930514	186.97	204.609	172.859	158.748	155.22	144.637	130.526	169.331	-6.5	16	27.37	23	M	0.05	1.5
82	1	24.8822	1.897	0.804054	183.442	186.97	169.331	137.582	119.943	116.415	116.415	134.054	-5.25	13	25.75	23	F	0.06	1.5
83	1	40.77	2.189	0.677419	232.83	222.247	225.775	158.748	126.998	134.054	169.331	169.331	-7.25	15	25.21	22	F	0.03	1.5
84	1	20.5935	4.764	1.18766	215.192	201.081	194.025	215.192	232.83	236.358	162.276	148.165	-0.5	15	23.98	35	M	1.5	1.5
86	1	32.4534	9.796	0.856771	264.58	225.775	204.609	162.276	165.803	141.109	134.054	222.247	-1.5	12	24.22	30	M	0.8	1.5
87	1	31.8921	10.238	0.608696	84.6656	88.1933	130.526	98.7765	63.4992	91.7211	119.943	116.415	-10	15	28.57	23	M	0.03	1.5
90	0	17.6902	11.004	1.15132	257.525	229.303	229.303	261.052	264.58	215.192	186.97	229.303	0	13	24.57	24	M	1.5	1.5
91	1	48.1377	7.866	0.91623	218.719	201.081	194.025	229.303	176.387	148.165	169.331	186.97	-2.75	19	24.6	23	F	0.2	1.5
92	1	31.8922	2.186	0.704142	225.775	190.498	183.442	148.165	119.943	141.109	141.109	162.276	-7.5	14	27.52	27	M	0.04	1
93	0	10.2567	5.835	1.19899	179.914	197.553	222.247	250.469	239.886	204.609	165.803	179.914	-0.75	12	23.94	31	M	0.2	1.5
94	1	39.7002	4.433	1.17879	211.664	246.941	292.802	296.33	285.746	229.303	215.192	204.609	-6.25	14	25.45	24	F	0.06	1.5
95	1	42.482	0	0.816667	123.471	126.998	112.887	130.526	98.7765	141.109	98.7765	112.887	-4	15	25.57	24	M	0.09	1.5
96	1	29.8208	4.624	1.16327	208.136	190.498	141.109	197.553	201.081	134.054	151.693	186.97	-1.75	10	24.75	28	M	1.2	1.5
97	1	14.9555	5.964	0.878327	151.693	162.276	162.276	134.054	116.415	95.2488	98.7765	123.471	-5.25	13	25.65	25	M	0.1	1.5
98	0	24.1793	8.569	0.966102	218.719	197.553	215.192	218.719	201.081	204.609	194.025	208.136	-0.25	11	24.38	24	M	1.5	1.5
99	1	25.016	7.943	1.2268	169.331	151.693	179.914	158.748	179.914	109.36	109.36	148.165	-6.75	10	26.08	24	M	0.08	1.5
100	1	59.1667	5.856	0.945534	264.58	232.83	243.414	243.414	218.719	194.025	197.553	243.414	-4.25	11	25.05	25	M	0.08	1.5
101	0	13.8416	7.933	1.12292	246.941	246.941	268.108	264.58	271.635	218.719	222.247	225.775	-9.75	13	27.28	31	M	0.1	1.2
102	1	54.8642	2.003	0.75969	144.637	126.998	144.637	123.471	98.7765	98.7765	134.054	137.582	-12	11	26.59	24	F	0.05	1.5
103	1	36.7015	3.84	0.997093	201.081	137.582	172.859	190.498	172.859	165.803	190.498	155.22	-5.75	15	25.68	24	M	0.06	1.5
104	1	53.3198	6.03	0.899358	208.136	275.163	257.525	236.358	211.664	225.775	222.247	222.247	-7.25	16	25.63	24	M	0.07	1
105	0	38.9833	-1.131	0.585209	222.247	162.276	172.859	116.415	91.7211	95.2488	144.637	183.442	-14.25	14	27.38	23	M	0.04	1.5
106	1	44.8546	10.376	0.875	165.803	144.637	183.442	190.498	137.582	141.109	141.109	134.054	-4.5	14	23.47	24	F	0.1	1.5
107	1	22.7124	3.417	0.983146	179.914	215.192	208.136	204.609	176.387	134.054	155.22	158.748	-10.5	15	28.16	26	M	0.04	1.2
109	0	19.8102	6.242	1.06944	105.832	123.471	141.109	123.471	116.415	109.36	74.0824	84.6656	-1.5	16	24.73	24	M	0.5	1.5
110	1	27.1468	5.877	0.557522	144.637	112.887	155.22	88.1933	63.4992	63.4992	74.0824	158.748	-13	10	28.57	28	M	0.03	1.5
111	1	49.4768	4.667	0.746667	162.276	162.276	169.331	144.637	112.887	112.887	144.637	162.276	-6.75	15	26.04	28	M	0.4	1.5
112	1	36.8683	-3.136	0.413115	197.553	215.192	144.637	141.109	63.4992	98.7765	95.2488	183.442	-8.5	15	27.39	30	M	0.05	1.2
113	0	24.3931	3.013	1.02146	225.775	257.525	253.997	225.775	239.886	239.886	218.719	222.247	-0.75	17	24.43	23	F	1.2	1.5
114	1	36.9454	5.906	0.888462	183.442	179.914	119.943	119.943	116.415	91.7211	81.1379	141.109	-8	15	26.11	38	M	0.05	1.5
115	0	31.6236	7.023	0.974304	246.941	268.108	239.886	239.886	229.303	222.247	179.914	250.469	-2	14	24.31	24	M	0.6	1.5
116	1	37.8351	-0.721	0.836957	208.136	211.664	204.609	204.609	155.22	141.109	172.859	155.22	-3.75	10	24.93	24	F	0.09	1.5
117	0	32.1581	2.508	0.985185	151.693	169.331	162.276	130.526	134.054	109.36	112.887	116.415	-0.5	12	23.01	37	F	1.5	1.5
118	1	51.6058	7.219	0.749392	275.163	229.303	204.609	190.498	155.22	169.331	165.803	215.192	-3.25	11	23.45	23	F	0.08	1.5
119	1	34.5369	2.472	0.752988	151.693	130.526	126.998	109.36	95.2488	105.832	98.7765	162.276	-6.5	14	26.36	24	M	0.04	1.5
120	0	23.649	3.318	1.14894	176.387	183.442	176.387	165.803	190.498	151.693	151.693	155.22	-0.25	12	23.61	23	M	1.5	1.5
121	1	30.8214	1.71	0.896458	169.331	197.553	204.609	176.387	165.803	162.276	179.914	204.609	-9	13	26.65	25	F	0.04	1.5
122	1	28.7123	10.081	1.09375	253.997	236.358	243.414	211.664	246.941	225.775	179.914	229.303	-7.5	15	25.23	28	M	0.08	1.5
123	1	43.7236	5.44	0.921053	169.331	239.886	225.775	194.025	176.387	165.803	162.276	183.442	-1	14	22.96	26	F	1.5	1.5
124	0	39.1642	5.231	1.01762	229.303	243.414	246.941	278.691	232.83	197.553	201.081	204.609	-2.5	15	22.43	25	F	0.5	1.5
125	0	23.8917	9.53	1.09375	257.525	201.081	232.83	229.303	229.303	183.442	172.859	190.498	-2.75	10	24.87	28	M	0.3	1.5
126	1	31.5998	2.708	1.15789	130.526	141.109	155.22	162.276	155.22	112.887	112.887	123.471	-4.25	10	23.86	39	F	0.1	1.5
127	1	50.011	8.746	1.07937	225.775	271.635	268.108	222.247	239.886	155.22	194.025	218.719	-4	18	24.4	35	F	0.3	1.5
128	1	66.1081	6.499	0.553957	172.859	176.387	190.498	112.887	77.6101	91.7211	102.304	134.054	-6.25	14	25.35	25	F	0.15	2
129	1	46.225	0	0.872629	204.609	236.358	208.136	197.553	162.276	151.693	109.36	194.025	-2.25	15	24.4	24	M	0.2	1.2
130	0	21.3574	4.97	1.22222	119.943	130.526	148.165	176.387	155.22	98.7765	95.2488	119.943	-1	12	24.36	23	M	0.7	1.5
131	0	26.4831	7.174	0.905882	190.498	208.136	201.081	183.442	155.22	130.526	130.526	155.22	-4.5	10	25.77	25	M	0.08	1.5
132	1	73.1129	8.512	0.808354	215.192	275.163	299.857	229.303	165.803	134.054	123.471	158.748	-3	13	24.93	23	M	0.07	1.5
133	0	36.0308	6.875	1.09268	215.192	232.83	222.247	211.664	225.775	201.081	197.553	165.803	-3.5	20	24.79	25	F	0.09	1.5
134	1	19.5401	1.254	1.11364	137.582	155.22	158.748	148.165	148.165	126.998	91.7211	112.887	-3.5	18	25.99	36	M	0.1	1.5
135	1	75.8366	7.415	0.585139	151.693	197.553	211.664	137.582	95.2488	112.887	144.637	183.442	-5.75	14	24.93	23	F	0.08	1.5
